# Supplementary material for: Cross-species comparison significantly improves genome-wide prediction of cis-regulatory modules in Drosophila
Source: BMC Bioinformatics. 2004 Sep 9;5:129. doi: 10.1186/1471-2105-5-129 (PMC521067; doi:10.1186/1471-2105-5-129)
Supplement: Additional File 1 — Test Genes List of 2167 genes with expression information. (Source BDGP + literature.) [file 1471-2105-5-129-S1.txt]

tub	CG10520
CG11051	CG11051
sec23	CG1250
CG31320	CG31320
CG31361	CG31361
CG3625	CG3625
bnl	CG4608
msps	CG5000
CG5265	CG5265
CG6756	CG6756
GM08252	GM08252
RE04054	RE04054
RE04581	RE04581
RE51781	RE51781
bowl	CG10021
emc	CG1007
Moe	CG10701
brat	CG10719
CG10728	CG10728
CG11208	CG11208
Adam	CG12131
RhoGEF3	CG1225
pdm2	CG12287
CG12802	CG12802
CG14657	CG14657
BG:DS05899.3	CG16876
pros	CG17228
pan	CG17964
cas	CG2102
Cyt-b5	CG2140
corto	CG2530
CG2791	CG2791
jbug	CG30092
CG32306	CG32306
stwl	CG3836
noc	CG4491
CG4710	CG4710
Aats-thr	CG5353
apt	CG5393
CycT	CG6292
E2f	CG6376
kel	CG7210
CG7271	CG7271
CalpA	CG7563
CG7986	CG7986
CG9924	CG9924
GH06606	GH06606
LD14268	LD14268
RE01314	RE01314
RE60740	RE60740
Egfr	CG10079
fok	CG10746
dm	CG10798
so	CG11121
lab	CG1264
CG12708	CG12708
CG13290	CG13290
bwa	CG13969
CG14430	CG14430
mew	CG1771
CG17724	CG17724
CG1815	CG1815
Dr	CG1897
CG30015	CG30015
CG30023	CG30023
CG31721	CG31721
CG32149	CG32149
CG32423	CG32423
CG3252	CG3252
CG33099	CG33099
Pfrx	CG3400
CG3838	CG3838
Mipp1	CG4123
CG4221	CG4221
CG4702	CG4702
BG:DS02780.1	CG5888
Cad74A	CG6445
cenB1A	CG6742
tara	CG6889
tap	CG7659
CG8486	CG8486
trx	CG8651
CG8788	CG8788
CG8965	CG8965
en	CG9015
CG9238	CG9238
disco	CG9908
RE40452	RE40452
RE64328	RE64328
Dg	CG18250
Sep2	CG4173
CG6885	CG6885
CG8312	CG8312
CG10082	CG10082
phyl	CG10108
tup	CG10619
larp	CG14066
CG1621	CG1621
CG30115	CG30115
CG3136	CG3136
HLHm5	CG6096
CG8001	CG8001
CG10026	CG10026
otp	CG10036
GstD1	CG10045
SytIV	CG10047
CG10050	CG10050
CG10064	CG10064
Fer1	CG10066
Act57B	CG10067
sgl	CG10072
spir	CG10076
Prat2	CG10078
CG10086	CG10086
CG10107	CG10107
CG10112	CG10112
ple	CG10118
SP1173	CG10121
inx4;zpg	CG10125
CG10126	CG10126
CG10132	CG10132
PpD5	CG10138
CG10155	CG10155
BEAF-32	CG10159
CG10175	CG10175
Mdr65	CG10181
xl6	CG10203
NaPi-T	CG10207
CG10208	CG10208
CG10220	CG10220
CG10253	CG10253
GATAe	CG10278
Acp65Aa	CG10297
CG10300	CG10300
eIF2B-delta	CG10315
TBPH	CG10327
spi	CG10334
CG10335	CG10335
CG10346	CG10346
ref(2)P	CG10360
CG10361	CG10361
CG10371	CG10371
Faf	CG10372
wrapper	CG10382
Cyp310a1	CG10391
CG10440	CG10440
Side	CG10446
CG10462	CG10462
CG10489	CG10489
cdc2c	CG10498
CG10508	CG10508
CG10561	CG10561
DnaJ-1	CG10578
fng	CG10580
CG10591	CG10591
Msr-110	CG10596
caup	CG10605
ECSIT	CG10610
Tsf2	CG10620
Sucb	CG10622
CG10626	CG10626
CG10631	CG10631
CG10638	CG10638
CG10654	CG10654
l(2)37Bb	CG10655
CG10660	CG10660
CG10675	CG10675
BEST:GH08269	CG10686
CG10689	CG10689
Ddc	CG10697
GRHRII	CG10698
Lim3	CG10699
toe	CG10704
E2f2	CG1071
CG10710	CG10710
barr	CG10726
CG10737	CG10737
Fur1	CG10772
alpha-Est4	CG1082
p53	CG10873
CG10903	CG10903
CG1092	CG1092
ProsMA5	CG10938
CG10953	CG10953
CG10960	CG10960
CG10984	CG10984
Dap160	CG1099
CG11048	CG11048
GM130	CG11061
CG11069	CG11069
dsx	CG11094
CG11107	CG11107
alpha-Est7	CG1112
CG11122	CG11122
CG11123	CG11123
CG11125	CG11125
Yp3	CG11129
CG11147	CG11147
CG11158	CG11158
BEST:CK02137	CG11163
usnp	CG11173
CG11175	CG11175
CG1124	CG1124
CG11241	CG11241
CG11247	CG11247
mael	CG11254
CG11255	CG11255
CG11267	CG11267
RpS12	CG11271
CG11275	CG11275
TM4SF	CG11303
CG11315	CG11315
CG11317	CG11317
Tsp	CG11326
CG11337	CG11337
CG11353	CG11353
galectin	CG11372
EG:BACR42I17.7	CG11380
ct	CG11387
CG11395	CG11395
Tsp2A	CG11415
CG11426	CG11426
CG11437	CG11437
CG11438	CG11438
CG11440	CG11440
EG:132E8.4	CG11448
CG11453	CG11453
NPFR1	CG1147
CG11474	CG11474
CG1148	CG1148
br	CG11491
CG1150	CG1150
CG11500	CG11500
Gld	CG1152
Tig	CG11527
CG1153	CG1153
Cpr	CG11567
CG1157	CG1157
CG11576	CG11576
CG11584	CG11584
H2.0	CG11607
CG11617	CG11617
Ahcy13	CG11654
CG11659	CG11659
CG11670	CG11670
CG11686	CG11686
CG1169	CG1169
Cyp4g15	CG11715
CG11723	CG11723
CG11796	CG11796
Obp56a	CG11797
ced-6	CG11804
CG11811	CG11811
nAcRbeta-21C	CG11822
CG11836	CG11836
BcDNA:SD06613	CG11844
CG11857	CG11857
Slbp	CG11886
CG11902	CG11902
CG11910	CG11910
cora	CG11949
CG11961	CG11961
Rel	CG11992
Aplip1	CG1200
Pxn	CG12002
CG12011	CG12011
Gapdh1	CG12055
5-HT7	CG12073
CG12075	CG12075
CG12079	CG12079
pUbsf;pUf68	CG12085
CG12094	CG12094
CG12104	CG12104
CG12113	CG12113
CG12151	CG12151
CG12191	CG12191
CG12203	CG12203
CG12206	CG12206
miple	CG1221
CG12214	CG12214
car	CG12230
CG12233	CG12233
CG12236	CG12236
CG12262	CG12262
CG12268	CG12268
Ptpmeg	CG1228
kar	CG12286
CG1233	CG1233
Cha	CG12345
lambdaTry	CG12350
CG12360	CG12360
CG12374	CG12374
CG12384	CG12384
Vha68-1	CG12403
CG12428	CG12428
Gfat1	CG12449
CG1246	CG1246
Ccp84Ab	CG1252
CG12565	CG12565
pav	CG1258
CG1259	CG1259
CG12592	CG12592
CG1273	CG1273
Jafrac2	CG1274
Nxt1	CG12752
CG12817	CG12817
CG12819	CG12819
Tsp42El	CG12840
Tsp42Ei	CG12843
Tsp42Eh	CG12844
Tsp42Ef	CG12845
Tsp42Ec	CG12847
CG12858	CG12858
CG12869	CG12869
CG12911	CG12911
CG12926	CG12926
CG12950	CG12950
sage	CG12952
CG1298	CG1298
CG1299	CG1299
CG13004	CG13004
CG13005	CG13005
CG13033	CG13033
CG13043	CG13043
CG13049	CG13049
CG13082	CG13082
CG13102	CG13102
CG13159	CG13159
CG13160	CG13160
CG13183	CG13183
CG13185	CG13185
CG13186	CG13186
CG13188	CG13188
CG1319	CG1319
CG13196	CG13196
CG13203	CG13203
CG13204	CG13204
CG13216	CG13216
CG13217	CG13217
zfh1	CG1322
CG13248	CG13248
CG13252	CG13252
CG13253	CG13253
Cyt-b5-r	CG13279
CG13295	CG13295
CG13297	CG13297
CG13298	CG13298
CG13305	CG13305
CG13313	CG13313
CG13318	CG13318
CG13321	CG13321
CG13333	CG13333
CG13350	CG13350
CG13362	CG13362
EG:BACR37P7.9	CG13377
Aats-ala	CG13391
CG13424	CG13424
CG13434	CG13434
CG13463	CG13463
CG13466	CG13466
Cyp314a1	CG13478
CG13499	CG13499
CG13506	CG13506
CG13510	CG13510
CG13532	CG13532
CG13551	CG13551
CG13565	CG13565
CG13606	CG13606
CG13618	CG13618
CG13631	CG13631
Ast	CG13633
CG13636	CG13636
CG13640	CG13640
CG13643	CG13643
CG13676	CG13676
CG13678	CG13678
CG1368	CG1368
CG13699	CG13699
skl	CG13701
CG13704	CG13704
CG1371	CG1371
CG13741	CG13741
neuroligin	CG13772
Pvf2	CG13780
CG13806	CG13806
CG13822	CG13822
CG13847	CG13847
CG13852	CG13852
CG13875	CG13875
CG13893	CG13893
nerfin-1	CG13906
CG13912	CG13912
mRpL46	CG13922
CG13928	CG13928
CG13933	CG13933
CG13949	CG13949
CG13960	CG13960
Cyp6a18	CG13977
CG13983	CG13983
CG13990	CG13990
CG13993	CG13993
Sep1	CG1403
qtc	CG14039
SP555	CG14041
mRpL14	CG14048
CG14107	CG14107
CG14110	CG14110
CG14112	CG14112
CG14122	CG14122
CG14193	CG14193
CG14243	CG14243
CG14253	CG14253
CG14254	CG14254
endoA	CG14296
CG14299	CG14299
bys	CG1430
CG14314	CG14314
beat-IIa	CG14334
CG14356	CG14356
CG14375	CG14375
CG14408	CG14408
CG14414	CG14414
CG14419	CG14419
CG14447	CG14447
CG14482	CG14482
zfh2	CG1449
CG14507	CG14507
CG14509	CG14509
CG14516	CG14516
CG14528	CG14528
CG14534	CG14534
CG14545	CG14545
HLHmbeta	CG14548
CG14569	CG14569
CG14591	CG14591
CG14598	CG14598
CG14615	CG14615
CG14617	CG14617
EG:BACR42I17.6	CG14626
EG:103E12.2	CG14629
CG14636	CG14636
CG14643	CG14643
CG14655	CG14655
CG14687	CG14687
CG14756	CG14756
CG14767	CG14767
EG:80H7.11	CG14781
EG:BACN32G11.3	CG14786
EG:BACN32G11.4	CG14787
CG14830	CG14830
CG14838	CG14838
CG1486	CG1486
CG14866	CG14866
CG14868	CG14868
CG14879	CG14879
CG14897	CG14897
decay	CG14902
Ast2	CG14919
CG14945	CG14945
CG14948	CG14948
CG14960	CG14960
CG14968	CG14968
CG1499	CG1499
Faa	CG14993
Gad1	CG14994
CG15005	CG15005
CG15011	CG15011
CG15022	CG15022
CG15043	CG15043
CG15044	CG15044
CG15064	CG15064
l(2)03709	CG15081
CG15084	CG15084
CG15086	CG15086
CG15094	CG15094
Jheh2	CG15102
CG15105	CG15105
ena	CG15112
CG15117	CG15117
PFE	CG15151
CG15161	CG15161
CG15188	CG15188
CG15203	CG15203
CG15211	CG15211
CG15212	CG15212
cac	CG1522
CG15251	CG15251
BG:DS07851.3	CG15261
BG:DS04929.1	CG15270
BG:DS00810.3	CG15281
BG:DS07721.3	CG15282
CG15304	CG15304
CG15335	CG15335
CG15347	CG15347
CG15407	CG15407
ine	CG15444
PH4alphaSG2	CG1546
kay	CG15509
CG15522	CG15522
CG15529	CG15529
cn	CG1555
CG1558	CG1558
CG15589	CG15589
CG15592	CG15592
CG15598	CG15598
mys	CG1560
CG15651	CG15651
CG15695	CG15695
CG15731	CG15731
CG15737	CG15737
CG15739	CG15739
CG15743	CG15743
CG15765	CG15765
mRpL52	CG1577
CG15786	CG15786
CG15814	CG15814
CG15825	CG15825
CG15828	CG15828
Orc6	CG1584
CG15861	CG15861
CG15887	CG15887
comt	CG1618
dpld	CG1624
CG1630	CG1630
Cyp6t1	CG1644
CG1647	CG1647
BEST:GH15083	CG16707
CG16708	CG16708
CG16712	CG16712
CG1674	CG1674
CG16749	CG16749
CG16786	CG16786
CG16787	CG16787
CG16789	CG16789
CG16798	CG16798
CG16807	CG16807
CG16820	CG16820
vkg	CG16858
CG16885	CG16885
CG1698	CG1698
CG16984	CG16984
Alp23B	CG16987
in	CG16993
CG1702	CG1702
CG17029	CG17029
CG17032	CG17032
CG17041	CG17041
yellow-e3	CG17045
CG17052	CG17052
CG17065	CG17065
CG17104	CG17104
CG17109	CG17109
CG17110	CG17110
CG17121	CG17121
CG17124	CG17124
Pglym78	CG1721
CG17265	CG17265
CG17272	CG17272
CG17292	CG17292
CG1732	CG1732
CG17321	CG17321
CG17325	CG17325
VhaSFD	CG17332
lin-28	CG17334
Lcch3	CG17336
CG17370	CG17370
Mgstl	CG1742
Gs2	CG1743
Rad21	CG17436
chp	CG1744
Sphk1	CG1747
CG1749	CG1749
CG17508	CG17508
CG17530	CG17530
CG17549	CG17549
CG17562	CG17562
CG17597	CG17597
fu12	CG17608
eIF6	CG17611
betaInt-nu	CG1762
CG17633	CG17633
CG1764	CG1764
CG17664	CG17664
CG1773	CG1773
CG17736	CG17736
CG17739	CG17739
CG17752	CG17752
CG17754	CG17754
CG1776	CG1776
CG17765	CG17765
CG17780	CG17780
EG:115C2.6	CG17829
Hexo2	CG1787
Amy-d	CG17876
EG:171D11.1	CG17896
Cyt-c-p	CG17903
CG17905	CG17905
Ace	CG17907
yellow-b	CG17914
Arc70	CG1793
Ugt36Bc	CG17932
Caps	CG18026
EG:103B4.2	CG18031
CG18088	CG18088
CG18135	CG18135
CG18136	CG18136
Cht3	CG18140
CG18173	CG18173
Msp-300	CG18251
CG18273	CG18273
CG18279	CG18279
Act87E	CG18290
CG18314	CG18314
miple2	CG18321
CG18377	CG18377
CG18408	CG18408
CG1841	CG1841
CG18417	CG18417
CG18419	CG18419
CG1845	CG1845
CG1847	CG1847
CG18473	CG18473
CG18493	CG18493
BG:DS01368.1	CG18507
Spn5	CG18525
CG18528	CG18528
ttk	CG1856
CG18599	CG18599
CG18609	CG18609
betaggt-II	CG18627
Dgk	CG18654
Moca-cyp	CG1866
CG18675	CG18675
Amy-p	CG18730
CG18783	CG18783
CG1882	CG1882
CG18854	CG18854
CG18856	CG18856
sls	CG1915
CG1919	CG1919
CG1941	CG1941
CG1942	CG1942
CG1967	CG1967
CG1969	CG1969
CG1970	CG1970
CG1986	CG1986
CG2003	CG2003
bip2	CG2009
CG2016	CG2016
CG2051	CG2051
CG2052	CG2052
CG2065	CG2065
CG2083	CG2083
ferrochelatase	CG2098
CG2108	CG2108
CG2150	CG2150
v	CG2155
CG2157	CG2157
CG2158	CG2158
Rs1	CG2173
CG2191	CG2191
Df31	CG2207
CG2225	CG2225
Gip	CG2227
fs(1)h	CG2252
CG2254	CG2254
Gclc	CG2259
Obp44a	CG2297
CG2310	CG2310
Ccp84Ag	CG2342
lbm	CG2374
CG2467	CG2467
phr6-4	CG2488
Gtp-bp	CG2522
CG2560	CG2560
CG2663	CG2663
CS-1;kkv	CG2666
gol	CG2679
gsb-n	CG2692
EG:95B7.3	CG2713
emp	CG2727
CG2765	CG2765
CG2781	CG2781
CG2808	CG2808
CG2812	CG2812
Pph13	CG2819
Transaldolase	CG2827
CG2893	CG2893
Nmdar1	CG2902
Ets21C	CG2914
Orc4	CG2917
EG:25E8.1	CG2918
VhaAC39	CG2934
CG2938	CG2938
Dox-A3	CG2952
CG2968	CG2968
Atet	CG2969
CG2973	CG2973
Yp1	CG2985
Hex-A	CG3001
CG30011	CG30011
CG30021	CG30021
CG30035	CG30035
CG30078	CG30078
CG30101	CG30101
CG30116	CG30116
CG30194	CG30194
CG30271	CG30271
Ipp	CG3028
CG30283	CG30283
CG30291	CG30291
ogre	CG3039
CG30394	CG30394
Orc2	CG3041
CG30418	CG30418
l(2)k05819	CG3054
CG3074	CG3074
CG31000	CG31000
CG31002	CG31002
CG31004	CG31004
PH4alphaPV	CG31015
CG31028	CG31028
CG31036	CG31036
CG31038	CG31038
mRpL16	CG3109
CG31095	CG31095
CG31116	CG31116
CG31121	CG31121
CG31122	CG31122
CG31150	CG31150
CG31156	CG31156
CG31163	CG31163
CG31170	CG31170
CG31216	CG31216
CG31232	CG31232
CG31233	CG31233
CG31235	CG31235
repo	CG31240
cpo	CG31243
CG31259	CG31259
CG31264	CG31264
Pgk	CG3127
CG31272	CG31272
CG31284	CG31284
CG31291	CG31291
CG31300	CG31300
CG3132	CG3132
CG31321	CG31321
CG31323	CG31323
CG31337	CG31337
CG31349	CG31349
CG31352	CG31352
CG31368	CG31368
syt	CG3139
CG31463	CG31463
CG31475	CG31475
mRpL9	CG31478
CG3153	CG3153
CG31534	CG31534
CG31536	CG31536
Hph	CG31543
CG31547	CG31547
Obp83g	CG31558
CG31559	CG31559
CG31619	CG31619
CG31626	CG31626
CG31632	CG31632
CG31634	CG31634
CG31639	CG31639
CG31651	CG31651
CG31666	CG31666
CG31670	CG31670
CG31675	CG31675
CG31676	CG31676
CG3168	CG3168
CG31689	CG31689
CG31692	CG31692
CG31757	CG31757
CG3176	CG3176
CG31764	CG31764
CG31775	CG31775
Rrp1	CG3178
CG31781	CG31781
Ts	CG3181
CG31810	CG31810
CG31823	CG31823
CG3184	CG3184
CG31873	CG31873
CG31886	CG31886
CG31916	CG31916
CG31917	CG31917
CG31973	CG31973
CG31999	CG31999
CG32029	CG32029
CG32037	CG32037
CG32046	CG32046
CG32048	CG32048
CG32094	CG32094
CG32096	CG32096
CG32130	CG32130
CG32137	CG32137
CG32139	CG32139
CG32145	CG32145
CG32158	CG32158
CG32159	CG32159
CG32171	CG32171
CG32194	CG32194
CG32204	CG32204
CG32209	CG32209
CG32239	CG32239
CG32244	CG32244
CG32264	CG32264
CG3227	CG3227
BcDNA:RE27904	CG32276
CG32278	CG32278
tim	CG3234
ImpE1	CG32356
CG32369	CG32369
CG32409	CG32409
CG32432	CG32432
CG3244	CG3244
CG3246	CG3246
CG32498	CG32498
CG32499	CG32499
Pp4-19C	CG32505
CG32548	CG32548
CG32556	CG32556
CG32564	CG32564
CG3257	CG3257
CG32575	CG32575
ase	CG3258
Eb1	CG3265
CG32654	CG32654
CG32656	CG32656
CG3267	CG3267
CG32685	CG32685
CG32687	CG32687
CG32694	CG32694
CG32791	CG32791
EG:171E4.3	CG32809
CG32813	CG32813
SdhB	CG3283
sn	CG32858
CG32922	CG32922
CG32940	CG32940
CG32954	CG32954
CG32972	CG32972
CG32982	CG32982
CG33006	CG33006
CG33071	CG33071
CG33080	CG33080
CG33085	CG33085
CG33110	CG33110
Rnp4F	CG3312
CG33122	CG33122
CG33129	CG33129
CG33138	CG33138
CG33144	CG33144
Mlp60A	CG33149
CG33161	CG33161
CG33167	CG33167
CG33178	CG33178
CG33183	CG33183
CG33196	CG33196
Pkg21D	CG3324
CG3328	CG3328
e	CG3331
ft	CG3352
CG3371	CG3371
CG3376	CG3376
CG3380	CG3380
CG3394	CG3394
capu	CG3399
betaTub60D	CG3401
CG3403	CG3403
CG3408	CG3408
ppk	CG3478
osp	CG3479
inaD	CG3504
uzip	CG3533
Slh	CG3539
CG3544	CG3544
vimar	CG3572
CG3597	CG3597
CG3608	CG3608
Dl	CG3619
CG3624	CG3624
EG:152A3.3	CG3630
CG3663	CG3663
Mvl	CG3671
CG3683	CG3683
Ca-P60A	CG3725
CG3731	CG3731
CG3732	CG3732
CG3734	CG3734
MTF-1	CG3743
JhI-26	CG3767
cry	CG3772
EG:125H10.1	CG3777
CG3808	CG3808
vg	CG3830
CG3831	CG3831
Phm	CG3832
CG3850	CG3850
CG3860	CG3860
CG3884	CG3884
CG3891	CG3891
Gli	CG3903
al	CG3935
EG:140G11.5	CG3939
CG3941	CG3941
kraken	CG3943
ND23	CG3944
CG3960	CG3960
CG3967	CG3967
Baldspot	CG3971
Cyp4g1	CG3972
CG3987	CG3987
zf30C	CG3998
CG3999	CG3999
CG4017	CG4017
Act5C	CG4027
CG4030	CG4030
CG4038	CG4038
CG4040	CG4040
egl	CG4051
CG4058	CG4058
Su(P)	CG4086
CG4089	CG4089
CG4091	CG4091
Pros26	CG4097
CG4115	CG4115
nxf2	CG4118
CG4133	CG4133
CG4136	CG4136
Cg25C	CG4145
wor	CG4158
Hsp26	CG4183
EG:22E5.6	CG4194
bonsai	CG4207
CG4213	CG4213
term	CG4216
CG4225	CG4225
CG4226	CG4226
CG4230	CG4230
CG4233	CG4233
CG4239	CG4239
CG4294	CG4294
CG4297	CG4297
EG:22E5.10	CG4313
st	CG4314
EG:22E5.11	CG4322
CG4324	CG4324
mRpS17	CG4326
rux	CG4336
slbo	CG4354
CG4365	CG4365
jp	CG4405
Ugt58Fa	CG4414
CG4420	CG4420
CG4440	CG4440
Srp19	CG4457
Idgf2	CG4475
CG4476	CG4476
bgm	CG4501
l(2)efl	CG4533
CG4538	CG4538
SerT	CG4545
XNP	CG4548
CG4576	CG4576
CG4596	CG4596
yip2	CG4600
CG4603	CG4603
CG4619	CG4619
CG4623	CG4623
CG4629	CG4629
Aats-ala-m	CG4633
CG4660	CG4660
Dhpr	CG4665
CG4666	CG4666
lmd	CG4677
CG4678	CG4678
CG4684	CG4684
Mp20	CG4696
Wnt4	CG4698
CG4721	CG4721
CG4726	CG4726
CG4752	CG4752
CG4753	CG4753
RhoGAP92B	CG4755
hgo	CG4779
CG4781	CG4781
CG4798	CG4798
CG4829	CG4829
Tm2	CG4843
CG4847	CG4847
CG4848	CG4848
CG4857	CG4857
Mmp1	CG4859
CG4882	CG4882
cyp33	CG4886
CG4901	CG4901
MESR4	CG4903
CG4908	CG4908
CG4914	CG4914
CG4945	CG4945
dac	CG4952
CG4968	CG4968
CG4972	CG4972
Mes-4	CG4976
CG4984	CG4984
Tsp66E	CG4999
CG5010	CG5010
CG5021	CG5021
CG5023	CG5023
CG5048	CG5048
CG5063	CG5063
CG5073	CG5073
CG5077	CG5077
CG5085	CG5085
CG5087	CG5087
CG5096	CG5096
Plap	CG5105
ninaC	CG5125
CG5160	CG5160
CG5171	CG5171
TfIIB	CG5193
Zn72D	CG5215
CG5226	CG5226
CG5241	CG5241
mRpL22-24	CG5242
loco	CG5248
EG:BACR19J1.2	CG5254
blp	CG5268
CG5270	CG5270
CG5278	CG5278
CG5344	CG5344
RnrL	CG5371
CG5381	CG5381
KrT95D	CG5405
Rox8	CG5422
Klc	CG5433
CG5435	CG5435
dei	CG5441
CG5467	CG5467
Pal	CG5472
CG5476	CG5476
mRpL-CI-B8	CG5479
CG5480	CG5480
Tsp74F	CG5492
CG5493	CG5493
CG5514	CG5514
Gp93	CG5520
CG5522	CG5522
CG5525	CG5525
B-H1	CG5529
CG5537	CG5537
Oli	CG5545
CG5591	CG5591
Mlc1	CG5596
CG5641	CG5641
Rsf1	CG5655
Scgbeta	CG5657
CG5660	CG5660
Pten	CG5671
CG5684	CG5684
CG5690	CG5690
raps	CG5692
prc	CG5700
ACXD	CG5712
CG5744	CG5744
CG5756	CG5756
CG5765	CG5765
Sur	CG5772
CG5773	CG5773
Bc	CG5779
dve	CG5799
CG5804	CG5804
CG5819	CG5819
Gp150	CG5820
CG5828	CG5828
CG5840	CG5840
CG5849	CG5849
CG5853	CG5853
CG5872	CG5872
CG5873	CG5873
CG5886	CG5886
CG5896	CG5896
CG5899	CG5899
CG5903	CG5903
mRpS31	CG5904
arr	CG5912
CG5913	CG5913
CG5928	CG5928
DNApol-delta	CG5949
CG5958	CG5958
CG5973	CG5973
CG5989	CG5989
P5cr	CG6009
CG6017	CG6017
CG6022	CG6022
CG6024	CG6024
CG6028	CG6028
ATPsyn-d	CG6030
CG6040	CG6040
CG6044	CG6044
CG6045	CG6045
CG6051	CG6051
CG6055	CG6055
AP-2sigma	CG6056
CG6066	CG6066
sra	CG6072
m2	CG6104
CG6106	CG6106
CG6113	CG6113
CG6125	CG6125
CG6131	CG6131
spz	CG6134
ldlCp	CG6177
CG6178	CG6178
CG6181	CG6181
CG6188	CG6188
Surf4	CG6202
knk	CG6217
CG6225	CG6225
Ufd1-like	CG6233
ApepP	CG6291
CG6305	CG6305
CG6337	CG6337
CG6345	CG6345
CG6361	CG6361
CG6364	CG6364
BM-40-SPARC	CG6378
CG6393	CG6393
CG6394	CG6394
CG6415	CG6415
CG6417	CG6417
qua	CG6433
CG6448	CG6448
CG6453	CG6453
CG6459	CG6459
CG6463	CG6463
CG6465	CG6465
CG6467	CG6467
Su(var)3-9	CG6476
CG6478	CG6478
Pdf	CG6496
Bx	CG6500
fau	CG6544
CG6560	CG6560
CG6565	CG6565
rdgC	CG6571
SelR	CG6584
BicD	CG6605
CG6619	CG6619
CG6654	CG6654
CG6666	CG6666
CG6695	CG6695
NtR	CG6698
CG6703	CG6703
CG6704	CG6704
tsl	CG6705
Nos	CG6713
CG6723	CG6723
Sulf1	CG6725
CG6726	CG6726
CG6738	CG6738
CG6752	CG6752
CG6765	CG6765
CG6769	CG6769
rg	CG6775
CG6776	CG6776
CG6791	CG6791
Dif	CG6794
CG6796	CG6796
CG6803	CG6803
RhoGAP68F	CG6811
Lsp1gamma	CG6821
rhea	CG6822
CG6830	CG6830
nAcRalpha-96Ab	CG6844
CG6847	CG6847
CG6856	CG6856
CG6866	CG6866
FucTA	CG6869
CG6870	CG6870
Aut1	CG6877
trh	CG6883
CG6910	CG6910
Est-6	CG6917
CG6919	CG6919
CG6921	CG6921
CG6930	CG6930
CG6934	CG6934
mRpL45	CG6949
fat-spondin	CG6953
Lcp65Ac	CG6956
CG6965	CG6965
CG6972	CG6972
CG6981	CG6981
CG6983	CG6983
Glu-RIIA	CG6992
ss	CG6993
CG7011	CG7011
CG7016	CG7016
Ets65A	CG7018
CG7048	CG7048
Rab-RP3	CG7062
TepIII	CG7068
CG7071	CG7071
CG7097	CG7097
Spz3	CG7104
Proct	CG7105
up	CG7107
CG7149	CG7149
Trap220	CG7162
wupA	CG7178
CG7179	CG7179
SAK	CG7186
CG7188	CG7188
Hr78	CG7199
CG7224	CG7224
CG7227	CG7227
Cyp304a1	CG7241
CG7245	CG7245
CG7264	CG7264
Hel25E	CG7269
CG7277	CG7277
Lip1	CG7279
CG7299	CG7299
CG7322	CG7322
CG7331	CG7331
CG7334	CG7334
CG7356	CG7356
EG:34F3.8	CG7359
smp-30	CG7390
Hn	CG7399
Rbf	CG7413
mub	CG7437
CG7440	CG7440
CG7447	CG7447
CG7458	CG7458
CG7461	CG7461
CG7526	CG7526
M6	CG7540
CG7565	CG7565
CG7567	CG7567
Obp99c	CG7584
VhaM9.7-2	CG7625
CG7630	CG7630
mRpL2	CG7636
CG7655	CG7655
CG7658	CG7658
Fsh	CG7665
CG7670	CG7670
gl	CG7672
CG7675	CG7675
CG7678	CG7678
CG7698	CG7698
CG7702	CG7702
CG7708	CG7708
CG7714	CG7714
CG7715	CG7715
CG7724	CG7724
CG7766	CG7766
E(Pc)	CG7776
CG7802	CG7802
AP-2	CG7807
CG7816	CG7816
Orc5	CG7833
CG7841	CG7841
Scgalpha	CG7851
SuUR	CG7869
CG7870	CG7870
CG7874	CG7874
CG7876	CG7876
CG7881	CG7881
CG7891	CG7891
vav	CG7893
Mgat2	CG7921
TpnC73F	CG7930
mex1	CG7936
CG7941	CG7941
stck	CG7954
Trap80	CG7957
CdsA	CG7962
trol	CG7981
CG7987	CG7987
CG7989	CG7989
CG7998	CG7998
Rab-RP1	CG8024
CG8043	CG8043
CG8058	CG8058
CG8064	CG8064
BEST:CK00459	CG8083
CG8092	CG8092
CG8104	CG8104
CG8112	CG8112
CG8142	CG8142
CG8149	CG8149
Arf51F	CG8156
CG8160	CG8160
CG8173	CG8173
SRPK	CG8174
Vha36	CG8186
CG8193	CG8193
Ance-4	CG8196
Flo	CG8200
fus	CG8205
CG8207	CG8207
CG8209	CG8209
CG8237	CG8237
CG8245	CG8245
CG8249	CG8249
CG8268	CG8268
Mlf	CG8295
CG8303	CG8303
CG8320	CG8320
m1	CG8342
CG8366	CG8366
ap	CG8376
DAT	CG8380
Pnn	CG8383
CG8386	CG8386
CG8414	CG8414
Ric	CG8418
CG8443	CG8443
CG8445	CG8445
garz	CG8487
CG8502	CG8502
CG8525	CG8525
CG8531	CG8531
sd	CG8544
CG8547	CG8547
fra	CG8581
Cyp301a1	CG8587
CTCF	CG8591
qm	CG8593
Toll-7	CG8595
CG8596	CG8596
Amph	CG8604
Iswi	CG8625
Dbi	CG8627
CG8629	CG8629
CG8630	CG8630
CG8634	CG8634
CG8646	CG8646
CG8663	CG8663
CG8665	CG8665
CG8708	CG8708
CG8709	CG8709
CG8713	CG8713
sut1	CG8714
Odc1	CG8721
CG8736	CG8736
BcDNA:GH05582	CG8740
CG8745	CG8745
snRNP70K	CG8749
tafazzin	CG8766
Gbeta76C	CG8770
CG8780	CG8780
CG8782	CG8782
CG8785	CG8785
CG8791	CG8791
CG8811	CG8811
CG8818	CG8818
CG8839	CG8839
Pdsw	CG8844
CG8850	CG8850
BcDNA:LD21403	CG8920
CG8927	CG8927
Ahcy89E	CG8956
Sop2	CG8978
CG8979	CG8979
CG8981	CG8981
CG8991	CG8991
BG:DS00797.2	CG9008
CG9020	CG9020
CG9036	CG9036
CG9070	CG9070
CG9084	CG9084
ade2	CG9127
CG9149	CG9149
Myo61F	CG9155
mmd	CG9163
CG9171	CG9171
CG9172	CG9172
CG9175	CG9175
CG9184	CG9184
CG9186	CG9186
CG9192	CG9192
CG9194	CG9194
vap	CG9209
sm	CG9218
CG9232	CG9232
fu2	CG9233
NHE2	CG9256
Nrv1	CG9258
Shal	CG9262
CG9267	CG9267
CG9273	CG9273
CG9279	CG9279
CG9296	CG9296
CG9297	CG9297
CG9305	CG9305
CG9306	CG9306
CG9318	CG9318
CG9336	CG9336
CG9358	CG9358
CG9360	CG9360
Treh	CG9364
CG9372	CG9372
CG9391	CG9391
mago	CG9401
Xbp1	CG9415
CG9416	CG9416
CG9444	CG9444
CG9448	CG9448
CG9449	CG9449
Spn4	CG9453
CG9460	CG9460
CG9461	CG9461
CG9463	CG9463
CG9466	CG9466
CG9468	CG9468
Glycogenin	CG9480
Tsp29Fa	CG9494
CG9503	CG9503
CG9517	CG9517
CG9518	CG9518
CG9520	CG9520
CG9522	CG9522
CG9568	CG9568
CG9569	CG9569
CG9577	CG9577
AnnX	CG9579
CG9588	CG9588
CG9590	CG9590
CG9596	CG9596
CG9606	CG9606
pip	CG9614
CG9641	CG9641
Max	CG9648
CG9657	CG9657
CG9663	CG9663
CG9673	CG9673
CG9691	CG9691
CG9699	CG9699
CG9706	CG9706
TSG101	CG9712
Cyp313b1	CG9716
CG9717	CG9717
CG9743	CG9743
bel	CG9748
l(3)neo18	CG9762
CG9779	CG9779
CG9809	CG9809
CG9811	CG9811
CG9812	CG9812
CG9836	CG9836
CG9837	CG9837
hrg	CG9854
CG9876	CG9876
CG9894	CG9894
mit(1)15	CG9900
CG9925	CG9925
CG9953	CG9953
Cyp309a1	CG9964
CG9977	CG9977
CG9986	CG9986
CG9989	CG9989
CG9990	CG9990
CG9993	CG9993
Cyp9f3Psi	CR17875
BcDNA:RE28911	CR31696
BcDNA:RE70695	CR31808
CR33185	CR33185
CR40375	CR40375
Cyp6a16Psi	CR7249
412{}878	TE18870
copia{}837	TE18968
Tirant{}328	TE19139
opus{}1381	TE19396
copia{}997	TE20108
Stalker4{}1446	TE20391
osk	CG10901
mei-P26	CG12218
CG1308	CG1308
CG13620	CG13620
yemalpha	CG14513
EG:63B12.6	CG14814
CG17658	CG17658
CG2774	CG2774
Tre1	CG3171
aret	CG31762
vas	CG3506
CG3509	CG3509
Hsp27	CG4466
Thiolase	CG4581
shu	CG4735
CG5292	CG5292
CG5410	CG5410
piwi	CG6122
CG6207	CG6207
msk	CG7935
CG8036	CG8036
CG8388	CG8388
26-29kD-proteinase	CG8947
pgc	CR32885
FB{}1097	TE20208
nvy	CG3385
CG6751	CG6751
CG7997	CG7997
fkh	CG10002
drm	CG10016
Sec61beta	CG10130
opa	CG1133
CG11696	CG11696
CG11798	CG11798
mRpS34	CG13037
tsh	CG1374
CG13894	CG13894
slp1	CG16738
cad	CG1759
Sry-alpha	CG17957
Optix	CG18455
ImpE2	CG1934
slp2	CG2939
sob	CG3242
CG33207	CG33207
Kr	CG3340
odd	CG3851
jumu	CG4029
CG5249	CG5249
ken	CG5575
nub	CG6246
dpn	CG8704
hb	CG9786
ppa	CG9952
GH22686	GH22686
RE53783	RE53783
CG10176	CG10176
kn	CG10197
CG10479	CG10479
fj	CG10917
CG10967	CG10967
toy	CG11186
mira	CG12249
CG12581	CG12581
CG13651	CG13651
tkv	CG14026
Mkp3	CG14080
CG14427	CG14427
CG14937	CG14937
ImpL2	CG15009
mae	CG15085
MESR3	CG15162
Pepck	CG17725
CG17786	CG17786
CG17894	CG17894
comm	CG17943
SoxN	CG18024
run	CG1849
Ama	CG2198
Traf1	CG3048
CG3097	CG3097
CG31607	CG31607
cenG1A	CG31811
CG31871	CG31871
CG32434	CG32434
CG3424	CG3424
l(1)sc	CG3839
CycE	CG3938
srp	CG3992
grim	CG4345
argos	CG4531
knrl	CG4761
wg	CG4889
sala	CG4922
Doc3	CG5093
Doc1	CG5133
bun	CG5461
Sema-5c	CG5661
D	CG5893
dbo	CG6224
Cyp306a1	CG6578
CG6755	CG6755
Esp	CG7005
rib	CG7230
Eip71CD	CG7266
CG7428	CG7428
CG7663	CG7663
tin	CG7895
gt	CG7952
Btk29A	CG8049
exex	CG8254
CG9514	CG9514
eya	CG9554
CG9598	CG9598
LD11162	LD11162
RE08119	RE08119
RH48922	RH48922
CG12177	CG12177
NetA	CG18657
twi	CG2956
CG32372	CG32372
sna	CG3956
Ptp4E	CG6899
sog	CG9224
brk	CG9653
CG11100	CG11100
neur	CG11988
ush	CG2762
gukh	CG31043
Mdr49	CG3879
rst	CG4125
Ndae1	CG4675
CG5059	CG5059
Doc2	CG5187
Pka-C3	CG6117
CG6736	CG6736
tld	CG6868
ry	CG7642
sim	CG7771
Wnt8	CG8458
Ance	CG8827
CG9005	CG9005
AT12172	AT12172
Noa36	CG10009
MAGE	CG10059
CG10075	CG10075
CG10191	CG10191
SMC2	CG10212
TfIIFalpha	CG10281
CG10338	CG10338
mbc	CG10379
CG10413	CG10413
CG10467	CG10467
CG10473	CG10473
Cct1	CG1049
CG10522	CG10522
CG10535	CG10535
CG10565	CG10565
CG10627	CG10627
Snr1	CG1064
rhi	CG10683
CG10724	CG10724
CG1091	CG1091
Ptp69D	CG10975
CG11015	CG11015
cl	CG11024
auxillin	CG1107
CG11076	CG11076
CG11120	CG11120
CG11134	CG11134
CG11151	CG11151
CG11164	CG11164
CG11188	CG11188
l(3)04053	CG11238
homer	CG11324
CG11334	CG11334
CG1140	CG1140
EG:8D8.4	CG11417
CG11444	CG11444
BtbVII	CG11494
l(2)02045	CG11546
CG11555	CG11555
CG11738	CG11738
CG11785	CG11785
Sod	CG11793
gft	CG11861
Rpb5	CG11979
CG11980	CG11980
tgo	CG11987
CG12054	CG12054
CG12082	CG12082
CG12091	CG12091
Tom40	CG12157
Bsg25A	CG12205
CG12238	CG12238
Aos1	CG12276
CG12391	CG12391
Mad	CG12399
CG12400	CG12400
Trap37	CG1245
Cdc42	CG12530
CG12576	CG12576
CG12701	CG12701
CG12702	CG12702
CG12723	CG12723
CG12750	CG12750
CG12785	CG12785
CG12909	CG12909
PDCD-5	CG13072
CG13126	CG13126
mRpL23	CG1320
CG13220	CG13220
CG13316	CG13316
Gfat2	CG1345
CG1354	CG1354
CG13784	CG13784
ran	CG1404
RhoGAP19D	CG1412
CG1416	CG1416
CG14222	CG14222
CG14270	CG14270
Mef2	CG1429
Atu	CG1433
CG1440	CG1440
CG1444	CG1444
wdn	CG1454
CG14616	CG14616
EG:114D9.2	CG14622
CG1463	CG1463
CG14641	CG14641
CG14722	CG14722
CG1475	CG1475
EG:63B12.7	CG14805
Map205	CG1483
CG14883	CG14883
crol	CG14938
WASp	CG1520
CG1523	CG1523
CG15382	CG15382
CG15433	CG15433
Chrac-16	CG15736
CG1582	CG1582
Adf1	CG15845
REG	CG1591
dpa	CG1616
CG1622	CG1622
Jafrac1	CG1633
RnpS1	CG16788
CG16953	CG16953
Cap-G	CG17054
l(3)03670	CG1715
CG1716	CG1716
grp	CG17161
mRpL5	CG17166
CG17218	CG17218
CG17271	CG17271
SNF4Agamma	CG17299
CG17337	CG17337
CG17492	CG17492
CG17593	CG17593
mRpL48	CG17642
Galpha49B	CG17759
Idgf4	CG1780
Dscam	CG17800
Uba1	CG1782
CG1785	CG1785
Map60	CG1825
CG1832	CG1832
Mio	CG18362
Gyk	CG18374
CG18375	CG18375
CG18446	CG18446
mor	CG18740
CG1884	CG1884
CG1893	CG1893
CG1910	CG1910
CG1937	CG1937
faf	CG1945
Acf1	CG1966
alpha-Spec	CG1977
legless;lgs	CG2041
TXBP181-like	CG2072
scra	CG2092
Rga	CG2161
CG2199	CG2199
awd	CG2210
ND75	CG2286
BG:DS00004.11	CG2358
CG2469	CG2469
CG2493	CG2493
CG2641	CG2641
EG:100G10.6	CG2662
CG2767	CG2767
CG2813	CG2813
CG2818	CG2818
phl	CG2845
CG2941	CG2941
CG3008	CG3008
CG30349	CG30349
CG30426	CG30426
CG30497	CG30497
EG:171E4.2	CG3095
CG31088	CG31088
CG31092	CG31092
l(3)10418	CG31306
CG31365	CG31365
ia2	CG31795
geminin	CG3183
CG32031	CG32031
CG32043	CG32043
CG32066	CG32066
Taf6	CG32211
CG3224	CG3224
Pc	CG32443
CG3249	CG3249
CG32604	CG32604
CG3273	CG3273
BEST:LD11166	CG3287
CG32920	CG32920
CG32956	CG32956
CG3307	CG3307
CG33097	CG33097
CG33104	CG33104
debcl	CG33134
slmb	CG3412
Mov34	CG3416
CG3420	CG3420
Pros28.1	CG3422
CG3434	CG3434
CG3436	CG3436
CG3499	CG3499
CG3522	CG3522
CG3542	CG3542
CG3605	CG3605
CG3618	CG3618
bic	CG3644
shg	CG3722
CG3726	CG3726
dock	CG3727
Vha68-2	CG3762
CG3847	CG3847
CG3861	CG3861
CG3957	CG3957
CG3962	CG3962
Indy	CG3979
ade5	CG3989
pont	CG4003
CG40049	CG40049
Akt1	CG4006
und	CG4008
CG4022	CG4022
ebi	CG4063
CG4078	CG4078
CG4080	CG4080
Mcm5	CG4082
Pcaf	CG4107
CG4169	CG4169
vig	CG4170
Elongin-B	CG4204
Mcm3	CG4206
TFAM	CG4217
Pitslre	CG4268
EG:22E5.7	CG4281
Set	CG4299
Bap60	CG4303
CG4364	CG4364
Gdi	CG4422
CG4452	CG4452
CG4532	CG4532
CG4552	CG4552
CG4567	CG4567
Dp	CG4654
CG4670	CG4670
TMS1	CG4672
CG4679	CG4679
CG4692	CG4692
Sema-2a	CG4700
mRpL22	CG4742
CG4764	CG4764
CG4769	CG4769
RpL3	CG4863
Pros35	CG4904
CG4951	CG4951
CG4966	CG4966
Mpcp	CG4994
CG5027	CG5027
EG:52C10.1	CG5033
Rbf2	CG5083
Pcl	CG5109
TfIIA-S	CG5163
CG5175	CG5175
CG5220	CG5220
CG5235	CG5235
NHP2	CG5258
Pros25	CG5266
Ip259	CG5277
Gdh	CG5320
Nap1	CG5330
Eip55E	CG5345
CG5358	CG5358
CG5359	CG5359
Dcp-1	CG5370
T-cp1	CG5374
CG5446	CG5446
CG5489	CG5489
l(2)tid	CG5504
CG5558	CG5558
sbb	CG5580
CG5585	CG5585
CG5590	CG5590
BEST:CK01510	CG5594
Ring	CG5595
Dip-C	CG5663
lolal	CG5738
stau	CG5753
CG5800	CG5800
chif	CG5813
CycB3	CG5814
l(3)07882	CG5824
CG6020	CG6020
Bin1	CG6046
CG6070	CG6070
l(2)06225	CG6105
Arp87C	CG6174
Grip75	CG6176
CG6179	CG6179
CG6210	CG6210
CG6249	CG6249
CG6251	CG6251
pit	CG6375
Elf	CG6382
CG6422	CG6422
Ngp	CG6501
Stam	CG6521
tan	CG6586
CG6617	CG6617
porin	CG6647
CG6673	CG6673
CG6693	CG6693
CG6767	CG6767
Cat	CG6871
CG6897	CG6897
CG6904	CG6904
CG6937	CG6937
ctp	CG6998
CG7023	CG7023
dik	CG7098
scu	CG7113
CG7154	CG7154
CG7187	CG7187
CG7328	CG7328
CG7337	CG7337
mRpS26	CG7354
CG7372	CG7372
CG7379	CG7379
Nopp140	CG7421
CG7433	CG7433
CG7457	CG7457
CG7510	CG7510
Bub3	CG7581
ATPsyn-gamma	CG7610
CG7638	CG7638
CG7654	CG7654
CG7712	CG7712
CG7713	CG7713
CG7718	CG7718
CG7752	CG7752
CG7823	CG7823
CG7839	CG7839
CG7861	CG7861
CG7920	CG7920
Sry-beta	CG7938
Bgb	CG7959
CG8010	CG8010
CG8014	CG8014
CG8029	CG8029
mRpL19	CG8039
CalpB	CG8107
mam	CG8118
GalNAc-T1	CG8182
CG8231	CG8231
CG8235	CG8235
CG8247	CG8247
Pgi	CG8251
Rab8	CG8287
BEST:LD29214	CG8290
alphaTub67C	CG8308
PpD3	CG8402
Lis1	CG8440
CG8461	CG8461
CG8478	CG8478
CG8545	CG8545
CG8552	CG8552
Rac2	CG8556
Deaf1	CG8567
smid	CG8571
su(Hw)	CG8573
CG8583	CG8583
Su(var)3-7	CG8599
CG8602	CG8602
RhoGEF4	CG8606
CG8632	CG8632
CG8635	CG8635
CG8636	CG8636
exd	CG8933
Gst2;GstS1	CG8938
CG8954	CG8954
CG8960	CG8960
Cctgamma	CG8977
CG9006	CG9006
Ost48	CG9022
lid	CG9088
kisir	CG9131
scf	CG9148
CG9188	CG9188
[truncated: 167 more rows]
[truncated: 2 more columns]
