# Supplementary material for: Cross-species comparison significantly improves genome-wide prediction of cis-regulatory modules in Drosophila
Source: BMC Bioinformatics. 2004 Sep 9;5:129. doi: 10.1186/1471-2105-5-129 (PMC521067; doi:10.1186/1471-2105-5-129)
Supplement: Additional File 2 — Patterned Genes List of 286 genes with blastoderm pattern, as determined by manual inspection of in-situ expression pattern. (Source BDGP + literature.) [file 1471-2105-5-129-S2.txt]

bowl	CG10021	intermediate ap
emc	CG1007	intermediate ap
Moe	CG10701	intermediate ap
brat	CG10719	intermediate ap
CG10728	CG10728	intermediate ap
CG11208	CG11208	intermediate ap
Adam	CG12131	intermediate ap
RhoGEF3	CG1225	intermediate ap
pdm2	CG12287	intermediate ap	core
CG12802	CG12802	intermediate ap
CG14657	CG14657	intermediate ap
BG:DS05899.3	CG16876	intermediate ap
pros	CG17228	intermediate ap
pan	CG17964	intermediate ap
cas	CG2102	intermediate ap
Cyt-b5	CG2140	intermediate ap
corto	CG2530	intermediate ap
CG2791	CG2791	intermediate ap
jbug	CG30092	intermediate ap
CG32306	CG32306	intermediate ap
stwl	CG3836	intermediate ap
noc	CG4491	intermediate ap	core
CG4710	CG4710	intermediate ap
Aats-thr	CG5353	intermediate ap
apt	CG5393	intermediate ap
CycT	CG6292	intermediate ap
E2f	CG6376	intermediate ap
kel	CG7210	intermediate ap
CG7271	CG7271	intermediate ap
CalpA	CG7563	intermediate ap
CG7986	CG7986	intermediate ap
CG9924	CG9924	intermediate ap
GH06606	GH06606	intermediate ap
LD14268	LD14268	intermediate ap
RE01314	RE01314	intermediate ap
RE60740	RE60740	intermediate ap
Egfr	CG10079	intermediate ap+dv
fok	CG10746	intermediate ap+dv
dm	CG10798	intermediate ap+dv
so	CG11121	intermediate ap+dv
lab	CG1264	intermediate ap+dv	core
CG12708	CG12708	intermediate ap+dv
CG13290	CG13290	intermediate ap+dv
bwa	CG13969	intermediate ap+dv
CG14430	CG14430	intermediate ap+dv
mew	CG1771	intermediate ap+dv
CG17724	CG17724	intermediate ap+dv
CG1815	CG1815	intermediate ap+dv
Dr	CG1897	intermediate ap+dv
CG30015	CG30015	intermediate ap+dv
CG30023	CG30023	intermediate ap+dv
CG31721	CG31721	intermediate ap+dv
CG32149	CG32149	intermediate ap+dv
CG32423	CG32423	intermediate ap+dv
CG3252	CG3252	intermediate ap+dv
CG33099	CG33099	intermediate ap+dv
Pfrx	CG3400	intermediate ap+dv
CG3838	CG3838	intermediate ap+dv
Mipp1	CG4123	intermediate ap+dv
CG4221	CG4221	intermediate ap+dv
CG4702	CG4702	intermediate ap+dv
BG:DS02780.1	CG5888	intermediate ap+dv
Cad74A	CG6445	intermediate ap+dv
cenB1A	CG6742	intermediate ap+dv
tara	CG6889	intermediate ap+dv
tap	CG7659	intermediate ap+dv
CG8486	CG8486	intermediate ap+dv
trx	CG8651	intermediate ap+dv
CG8788	CG8788	intermediate ap+dv
CG8965	CG8965	intermediate ap+dv
en	CG9015	intermediate ap+dv	core
CG9238	CG9238	intermediate ap+dv
disco	CG9908	intermediate ap+dv
RE40452	RE40452	intermediate ap+dv
RE64328	RE64328	intermediate ap+dv
CG10082	CG10082	intermediate dv+ap
phyl	CG10108	intermediate dv+ap
tup	CG10619	intermediate dv+ap
larp	CG14066	intermediate dv+ap
CG1621	CG1621	intermediate dv+ap
CG30115	CG30115	intermediate dv+ap
CG3136	CG3136	intermediate dv+ap
HLHm5	CG6096	intermediate dv+ap
CG8001	CG8001	intermediate dv+ap
fkh	CG10002	strong ap	core
drm	CG10016	strong ap
Sec61beta	CG10130		strong ap
opa	CG1133	strong ap	core
CG11696	CG11696	strong ap
CG11798	CG11798	strong ap
mRpS34	CG13037	strong ap
tsh	CG1374	strong ap	core
CG13894	CG13894	strong ap
slp1	CG16738	strong ap	core
cad	CG1759	strong ap	core
Sry-alpha	CG17957		strong ap
Optix	CG18455	strong ap	core
ImpE2	CG1934	strong ap
slp2	CG2939	strong ap	core
sob	CG3242	strong ap
CG33207	CG33207	strong ap
Kr	CG3340	strong ap	core
odd	CG3851	strong ap	core
jumu	CG4029	strong ap
CG5249	CG5249	strong ap
ken	CG5575	strong ap	core
nub	CG6246	strong ap	core
dpn	CG8704	strong ap
hb	CG9786	strong ap	core
ppa	CG9952	strong ap
GH22686	GH22686	strong ap
RE53783	RE53783	strong ap
CG10176	CG10176	strong ap+dv
kn	CG10197	strong ap+dv
CG10479	CG10479	strong ap+dv
fj	CG10917	strong ap+dv
CG10967	CG10967	strong ap+dv
toy	CG11186	strong ap+dv
mira	CG12249	strong ap+dv
CG12581	CG12581	strong ap+dv
CG13651	CG13651	strong ap+dv
tkv	CG14026	strong ap+dv
Mkp3	CG14080	strong ap+dv
CG14427	CG14427	strong ap+dv
CG14937	CG14937	strong ap+dv
ImpL2	CG15009	strong ap+dv
mae	CG15085	strong ap+dv
MESR3	CG15162	strong ap+dv
Pepck	CG17725	strong ap+dv
CG17786	CG17786	strong ap+dv
CG17894	CG17894	strong ap+dv
comm	CG17943	strong ap+dv
SoxN	CG18024	strong ap+dv
run	CG1849	strong ap+dv	core
Ama	CG2198	strong ap+dv
Traf1	CG3048	strong ap+dv
CG3097	CG3097	strong ap+dv
CG31607	CG31607	strong ap+dv
cenG1A	CG31811	strong ap+dv
CG31871	CG31871	strong ap+dv
CG32434	CG32434	strong ap+dv
CG3424	CG3424	strong ap+dv
l(1)sc	CG3839	strong ap+dv
CycE	CG3938	strong ap+dv
srp	CG3992	strong ap+dv
grim	CG4345	strong ap+dv
argos	CG4531	strong ap+dv
knrl	CG4761	strong ap+dv	core
wg	CG4889	strong ap+dv	core
sala	CG4922	strong ap+dv
Doc3	CG5093	strong ap+dv
Doc1	CG5133	strong ap+dv
bun	CG5461	strong ap+dv
Sema-5c	CG5661	strong ap+dv
D	CG5893	strong ap+dv	core
dbo	CG6224	strong ap+dv
Cyp306a1	CG6578 strong ap+dv
CG6755	CG6755	strong ap+dv
Esp	CG7005	strong ap+dv
rib	CG7230	strong ap+dv
Eip71CD	CG7266	strong ap+dv
CG7428	CG7428	strong ap+dv
CG7663	CG7663	strong ap+dv
tin	CG7895	strong ap+dv
gt	CG7952	strong ap+dv	core
Btk29A	CG8049	strong ap+dv
exex	CG8254	strong ap+dv
CG9514	CG9514	strong ap+dv
eya	CG9554	strong ap+dv
CG9598	CG9598	strong ap+dv
LD11162	LD11162	strong ap+dv
RE08119	RE08119	strong ap+dv
RH48922	RH48922	strong ap+dv
CG11100	CG11100	strong dv+ap
neur	CG11988	strong dv+ap
ush	CG2762	strong dv+ap
gukh	CG31043	strong dv+ap
Mdr49	CG3879	strong dv+ap
rst	CG4125	strong dv+ap
Ndae1	CG4675	strong dv+ap
CG5059	CG5059	strong dv+ap
Doc2	CG5187	strong dv+ap
Pka-C3	CG6117	strong dv+ap
CG6736	CG6736	strong dv+ap
tld	CG6868	strong dv+ap
ry	CG7642	strong dv+ap
sim	CG7771	strong dv+ap
Wnt8	CG8458	strong dv+ap
Ance	CG8827	strong dv+ap
CG9005	CG9005	strong dv+ap
Best2	CG10173	weak ap
Antp	CG1028	weak ap	core
bcd	CG1034	weak ap
Alhambra	CG1070	weak ap
CG11455	CG11455	weak ap
th	CG12284	weak ap
l(3)10615	CG16765	weak ap
CG17383	CG17383	weak ap
CG18549	CG18549	weak ap
CG2669	CG2669	weak ap
CG31431	CG31431	weak ap
CG32026	CG32026	weak ap
CG32105	CG32105	weak ap
CG32425	CG32425	weak ap
CG32796	CG32796	weak ap
CG5532	CG5532	weak ap
asp	CG6875	weak ap
CG7047	CG7047	weak ap
Toll-6	CG7250	weak ap
CG8066	CG8066	weak ap
ps	CG8144	weak ap
RE16509	RE16509	weak ap
RE24121	RE24121	weak ap
RE69466	RE69466	weak ap
RH62694	RH62694	weak ap
for	CG10033	weak ap+dv
Rx	CG10052	weak ap+dv
mspo	CG10145	weak ap+dv
CG10283	CG10283	weak ap+dv
Gasp	CG10287	weak ap+dv
NetB	CG10521	weak ap+dv
5-HT2	CG1056	weak ap+dv
p130CAS	CG1212	weak ap+dv
tipE	CG1232	weak ap+dv
CG13475	CG13475	weak ap+dv
CG14889	CG14889	weak ap+dv
CG1561	CG1561	weak ap+dv
CG17390	CG17390	weak ap+dv
CG31246	CG31246	weak ap+dv
CG31629	CG31629	weak ap+dv
mfas	CG3359	weak ap+dv
Su(H)	CG3497	weak ap+dv
crq	CG4280	weak ap+dv
ab	CG4807	weak ap+dv
desat1	CG5887	weak ap+dv
CG7915	CG7915	weak ap+dv
Glu-RI	CG8442	weak ap+dv
Ugt37b1	CG9481	weak ap+dv
CG9799	CG9799	weak ap+dv
GM09828	GM09828	weak ap+dv
RE70369	RE70369	weak ap+dv
Hel89B	CG4261	weak dv+ap
Cyp18a1	CG6816	weak dv+ap
tok	CG6863	weak dv+ap
BcDNA:GH10270	CR31972		weak dv+ap
GH22170	GH22170	weak dv+ap
GM07658	GM07658	weak dv+ap
RH10517	RH10517	weak dv+ap
Ten-m	CG5723	intermediate ap
abd-A	CG10325	weak ap	core
tll	CG1378	strong ap	core
salm	CG6464	strong ap	core
eve	CG2328	strong ap	core
Dfd	CG2189	strong ap	core
tutl	CG15427	intermediate ap+dv
CG7852	CG7852	intermediate ap+dv
Scr	CG1030	weak ap	core
ptc	CG2411	intermediate ap	core
hth	CG17117	intermediate ap
Gsc	CG2851	strong ap+dv	core
CG6634	CG6634	strong ap+dv
Abd-B	CG10291	intermediate ap	core
h	CG6494	strong ap core
prd	CG6716	strong ap	core
psq	CG2368	intermediate dv+ap
fd64A	CG1132	intermediate ap+dv
CG4040	CG4040	weak ap
CG6654	CG6654	weak ap
Ubx	CG10388	weak ap	core
hh	CG4637	strong ap	core
btd	CG12653	strong ap+dv	core
vnd	CG6172	strong dv
kni	CG4717	strong ap+dv	core
CG31670	CG31670	strong ap+dv
oc	CG12154	strong ap+dv	core
CG32982	CG32982	strong dv+ap
CG6687	CG6687	intermediate ap+dv
fz2	CG9739	intermediate ap	core
ftz	CG2047	strong ap core
ems	CG2988	strong ap core
ci	CG2125	intermediate ap
hkb	CG9768	strong ap	core
BEAF-32	CG10159	intermediate ap
grh	CG5058	weak dv+ap
Ell	CG8037	intermediate ap+dv
gsb	CG3388	intermediate ap	core
