# Supplementary material for: Cross-species comparison significantly improves genome-wide prediction of cis-regulatory modules in Drosophila
Source: BMC Bioinformatics. 2004 Sep 9;5:129. doi: 10.1186/1471-2105-5-129 (PMC521067; doi:10.1186/1471-2105-5-129)
Supplement: Additional File 3 — Additional Genes List of 2065 genes that are ubiquitous, maternal only, or not expressed. (Source BDGP.) [file 1471-2105-5-129-S3.txt]

CG12357
CG10753
CG10754
CG7686
CG10756
CG2746
CG18247
CG8631
CG9291
CG8637
CG12363
CG1017
CG3702
CG3710
CG5315
CG3715
CG12387
CG17612
CG13349
CG8677
CG5336
CG1057
CG14309
CG10023
CG9643
CG6303
CG5363
CG3760
CG2028
CG31301
CG12721
CG9655
CG2031
CG5378
CG9662
CG9666
CG9667
CG5382
CG4729
CG2048
CG17686
CG9677
CG10060
CG3792
CG3798
CG6340
CG6341
CG12753
CG6343
CG12759
CG1406
CG6354
CG12767
CG4756
CG6363
CG6369
CG5714
CG5720
CG12792
CG12797
CG12005
CG12006
CG13746
CG3058
CG10414
CG10417
CG3061
CG1469
CG32343
CG12021
CG7357
CG3075
CG7360
CG11092
CG3082
CG1489
CG15381
CG8314
CG6712
CG7375
CG31716
CG6720
CG6724
CG4042
CG12058
CG2448
CG7394
CG10465
CG32394
CG11412
CG13016
CG6743
CG4065
CG15706
CG11427
CG12084
CG1810
CG9300
CG15715
CG15717
CG7704
CG6766
CG4083
CG12099
CG32701
CG17320
CG14782
CG14788
CG6773
CG8379
CG6779
CG1836
CG1848
CG32721
CG7739
CG5056
CG3455
CG32736
CG9344
CG5061
CG4406
CG7748
CG5064
CG17361
CG9354
CG6015
CG6019
CG11486
CG1877
CG4428
CG16728
CG14043
CG6033
CG1891
CG10851
CG4443
CG1101
CG6049
CG1104
CG4454
CG4455
CG2859
CG3800
CG10874
CG1129
CG30404
CG8759
CG10880
CG9705
CG3825
CG17723
CG6091
CG17735
CG31090
CG7041
CG8781
CG5442
CG11858
CG17743
CG9738
CG5451
CG5454
CG8003
CG13472
CG9749
CG5465
CG11877
CG5469
CG14438
CG8027
CG5482
CG11896
CG10158
CG3887
CG6439
CG2152
CG5499
CG11115
CG30496
CG30499
CG2163
CG8055
CG6455
CG1512
CG7404
CG11132
CG14476
CG8068
CG4866
CG18766
CG9018
CG8070
CG5815
CG8075
CG6474
CG4878
CG1537
CG18777
CG5821
CG5823
CG3140
CG5827
CG4887
CG3157
CG4898
CG33094
CG33095
CG2503
CG17064
CG8400
CG8409
CG12134
CG12135
CG5861
CG3180
CG2525
CG18028
CG8416
CG13880
CG7471
CG10540
CG13887
CG10545
CG3193
CG3198
CG12156
CG18042
CG32486
CG9090
CG8435
CG8436
CG11508
CG8439
CG4152
CG8444
CG10572
CG4164
CG6854
CG6859
CG10590
CG8472
CG14884
CG8479
CG6876
CG32810
CG1939
CG9423
CG7830
CG7831
CG7832
CG7834
CG7838
CG10907
CG1957
CG10915
CG1968
CG31109
CG10923
CG5179
CG16812
CG5180
CG4528
CG5184
CG2925
CG8815
CG17489
CG2931
CG4539
CG3593
CG2937
CG5199
CG31136
CG30193
CG6141
CG10954
CG2945
CG16840
CG2957
CG15118
CG7109
CG4561
CG6169
CG10978
CG16865
CG5510
CG3918
CG1234
CG9802
CG3924
CG1240
CG2980
CG3929
CG17828
CG10206
CG18492
CG18497
CG8882
CG15160
CG2213
CG10229
CG2216
CG6502
CG10230
CG11971
CG2221
CG32168
CG9856
CG4912
CG7175
CG4917
CG11989
CG1291
CG33113
CG6523
CG11990
CG7184
CG5581
CG7185
CG2248
CG31523
CG4936
CG7197
CG9881
CG6546
CG4949
CG10279
CG13900
CG6550
CG31550
CG6568
CG9115
CG7516
CG7518
CG12983
CG7519
CG4978
CG1639
CG17136
CG9124
CG9126
CG9128
CG6582
CG32527
CG9135
CG5930
CG5931
CG5934
CG5935
CG6593
CG1659
CG32535
CG17153
CG5940
CG5941
CG3263
CG3269
CG9153
CG3278
CG1676
CG2621
CG10637
CG1685
CG31908
CG10640
CG5971
CG5972
CG4236
CG14935
CG12259
CG4247
CG9193
CG12265
CG10664
CG7597
CG2656
CG8542
CG10670
CG3606
CG8553
CG5216
CG2674
CG18174
CG6961
CG6964
CG10691
CG5229
CG4282
CG10695
CG2682
CG17521
CG7917
CG3632
CG3637
CG6987
CG17540
CG9539
CG6990
CG11665
CG8597
CG8598
CG14217
CG9548
CG4602
CG7945
CG13277
CG3662
CG16903
CG6219
CG4621
CG6226
CG7967
CG11699
CG7970
CG31236
CG9586
CG6259
CG7999
CG4658
CG16952
CG31256
CG15218
CG7206
CG5605
CG13625
CG16971
CG16974
CG7222
CG8962
CG1341
CG16983
CG16985
CG8972
CG8974
CG10306
CG8993
CG5651
CG10326
CG9947
CG6607
CG1381
CG10341
CG2331
CG8223
CG6620
CG14637
CG10354
CG5682
CG7288
CG5688
CG11306
CG10364
CG5694
CG8243
CG9983
CG9984
CG9985
CG10370
CG1709
CG10385
CG9201
CG31650
CG31657
CG8264
CG8269
CG10392
CG9215
CG15626
CG7614
CG17246
CG15645
CG17249
CG8293
CG3350
CG1751
CG6697
CG4300
CG12316
CG11376
CG9250
CG12324
CG4317
CG18212
CG18213
CG7662
CG1786
CG17280
CG8610
CG12346
CG9281
CG4347
CG12367
CG11710
CG5300
CG3704
CG12375
CG3708
CG3709
CG9609
CG12390
CG4389
CG2789
CG5339
CG3740
CG10018
CG11760
CG5354
CG12713
CG18604
CG11781
CG11783
CG6321
CG30377
CG6325
CG12736
CG13396
CG11799
CG31322
CG4730
CG10068
CG3797
CG14352
CG3002
CG15312
CG5704
CG3025
CG3026
CG7314
CG4771
CG3034
CG1434
CG7326
CG5726
CG3040
CG3044
CG3045
CG4785
CG4789
CG12001
CG15345
CG12013
CG12015
CG4004
CG7347
CG5745
CG3065
CG12023
CG10420
CG4013
CG5757
CG3077
CG32350
CG14710
CG14712
CG8301
CG14716
CG14721
CG8311
CG8315
CG12042
CG6718
CG10444
CG5776
CG3093
CG1492
CG7384
CG32380
CG5792
CG4057
CG5796
CG11411
CG32396
CG11420
CG12081
CG8357
CG5018
CG1812
CG2478
CG14777
CG11436
CG1822
CG10495
CG3429
CG1826
CG17322
CG15727
CG3437
CG9323
CG9324
CG13057
CG14005
CG9339
CG6000
CG12414
CG7744
CG4404
CG7747
CG5068
CG1868
CG6011
CG6013
CG4413
CG10825
CG2811
CG18317
CG1885
CG3495
CG1896
CG1898
CG31033
CG8722
CG32789
CG9393
CG9399
CG1120
CG32000
CG12483
CG6073
CG3815
CG10889
CG8765
CG4482
CG17726
CG32027
CG10105
CG8777
CG11851
CG5447
CG3848
CG17746
CG2116
CG1172
CG30457
CG10133
CG2126
CG17769
CG8019
CG4816
CG3870
CG3876
CG32076
CG15092
CG6425
CG11899
CG8032
CG7091
CG5491
CG2151
CG33038
CG1507
CG31441
CG12863
CG17018
CG31457
CG7407
CG11133
CG2183
CG18769
CG15436
CG15439
CG8085
CG12895
CG12107
CG3156
CG4896
CG12118
CG5844
CG3163
CG3167
CG32442
CG9053
CG12127
CG12129
CG3172
CG18012
CG1575
CG14816
CG8408
CG9066
CG4124
CG6812
CG15483
CG6818
CG1597
CG5880
CG10563
CG12171
CG12175
CG1907
CG31849
CG8454
CG5112
CG8455
CG10583
CG15817
CG11534
CG5124
CG5126
CG7814
CG14882
CG8474
CG5134
CG8481
CG5140
CG14899
CG14102
CG14103
CG8490
CG9437
CG3552
CG7840
CG7842
CG3566
CG3567
CG31108
CG12523
CG3573
CG1971
CG1972
CG1975
CG10932
CG4523
CG2921
CG2929
CG31120
CG8814
CG30185
CG6133
CG14149
CG15889
CR32735
CG17490
CG7883
CG6147
CG10959
CG18445
CG8833
CG11907
CG10962
CG31151
CG31152
CG7101
CG8841
CG5508
CG10973
CG1227
CG17802
CR32769
CG10981
CG10986
CG3919
CG10988
CG1239
CG7127
CG8866
CG2982
CG4586
CG6192
CG6194
CG2990
CG4594
CG2995
CG7146
CG2202
CG8889
CG3947
CG15168
CG3954
CG2219
CG6506
CG2222
CG10237
CG5567
CG5568
CR32028
CG4911
CG10240
CG10243
CG5571
CG4916
CG11984
CG4919
CG14536
CG6522
CG32179
CG4925
CG10254
CG2247
CG32180
CG8132
CG9874
CG4935
CG10263
CG5599
CG2258
CG6542
CG12954
CG3204
CG1603
CG10274
CG4947
CG1609
CG33145
CG8151
CG8152
CG9896
CG4953
CG33156
CG9104
CG4963
CG3225
CG17129
CG5916
CG5919
CG4973
CG13937
CG4980
CG1643
CG7530
CG11268
CG33193
CG7544
CG12219
CG11278
CG2608
CG1665
CG17163
CG5953
CG3279
CG12237
CG11295
CG3281
CG5969
CG17184
CG10646
CG10648
CG1692
CG1696
CG4249
CG18145
CG11604
CG12264
CG9198
CG5991
CG5202
CG5205
CG8548
CG3603
CG4265
CG4267
CG11621
CG2678
CG15916
CG12292
CG8569
CG4287
CG31961
CG9523
CG9526
CG11655
CG6984
CG6985
CG5247
CG9536
CG11660
CG5262
CG11674
CG5263
CG11679
CG18508
CG31207
CG17565
CG9552
CG4615
CG5272
CG4617
CG3679
CG9575
CG9576
CG7974
CG4636
CG7979
CG4643
CG1307
CG18543
CG13601
CG8931
CG7200
CG7201
CG8944
CG8950
CG6276
CG18578
CG7221
CG8961
CG1349
CG9917
CG13645
CG6293
CG7242
CG10318
CG9934
CG9938
CG8995
CG14613
CG2321
CG1391
CG8229
CG8233
CG14647
CG40453
CG8253
CG14667
CG9994
CG3313
CG2371
CG8262
CG6662
CG3325
CG3326
CG10395
CG8272
CG1738
CG17230
CG31673
CG8284
CG3358
CG17257
CG12317
CG9248
CG2702
CG11375
CG2707
CG1765
CG12321
CG9265
CG10739
CG11396
CG11398
CG1789
CG8614
CG9272
CG4332
CG1792
CG4342
CG10755
CG4346
CG11703
CG10761
CG9299
CG10764
CG2750
CG18255
CG13311
CG32695
CG8643
CG32699
CG13319
CG3701
CG12373
CG11719
CG5308
CG4363
CG10776
CG4367
CG13326
CG12385
CG2772
CG13335
CG5326
CG5327
CG8676
CG8678
CG5337
CG17639
CG8681
CG10013
CG10014
CG11756
CG5347
CG10019
CG3746
CG1066
CG17645
CG14302
CG9631
CG9632
CG14305
CG8690
CG2010
CG8695
CG3759
CG1079
CG9640
CG30350
CG14316
CG6304
CG10031
CG9649
CG3763
CG18605
CG17666
CG6310
CG17669
CG14329
CG12729
CG13385
CG4715
CG1090
CG14330
CG31319
CG6320
CG13390
CG13394
CG2045
CG5389
CG18622
CG31326
CG17687
CG9672
CG9676
CG6335
CG10062
CG5391
CG5398
CG3795
CG14354
CG9682
CG14355
CG9686
CG4744
CG10073
CG4749
CG2063
CG13700
CG15306
CG13705
CG14363
CG9692
CG11023
CG14367
CG12763
CG4750
CG6357
CG3016
CG2070
CG2071
CG4757
CG10089
CG2075
CG18656
CG7301
CG31358
CG11037
CG3022
CG10090
CG6367
CG4766
CG10095
CG1428
TE19150
CG7311
CG7313
CG13728
CG12782
CG6372
CG5718
CG15330
CG15333
CG7323
CG40198
CG13738
CG5727
CG13743
CG31386
CG31388
CG7335
CG11060
CG7339
CG4791
CG11068
CG4793
CG1455
CG4797
CG32331
CG5740
CG3069
CG14704
CG7350
CG13762
CG7351
CG3071
CG8300
CG32355
CG14717
CG14718
CG6707
CG12035
CG7365
CG10433
CG6709
CG7366
CG11099
CG1484
CG3088
CG1488
CG31708
CG8316
CG8317
CG7370
CG15385
CG12045
CG5770
CG5771
CG7378
CG3092
CG31714
CG14731
CG32373
CG31719
CG14734
CG14735
CG15395
CG7381
CG8329
CG12057
CG7387
CG2444
CG32381
CG11400
CG11401
CG32387
CG11404
CG11406
CG7391
CG5791
CG12069
CG2453
CG32392
CG8345
CG11413
CG5008
CG10475
CG15701
CG15708
CG13024
CG14763
CG13025
CG8358
CG2471
CG30017
CG8364
CG8368
CG3425
CG1824
CG9312
CG7710
CG17329
CG9314
CG9317
CG30028
CG30029
CG31769
CG11447
CG5038
CG1835
CG32716
CG32717
CG30033
CG15738
CG9328
CG31778
CG30039
CG6781
CG14798
CG3440
CG6788
CG14000
CG15740
CG32726
CG17344
CG31782
CG30043
CG17349
CG13060
CG30046
CG13061
CG10804
CG12408
CG13065
CG6790
CG10808
CG6792
CG8398
CG1850
CG1857
CG1859
CG14011
CG30052
CG14015
CG14017
CG10814
CG6008
CG10816
CG13077
CG17360
CG16704
CG31006
CG17364
CG14022
CG14024
CG6014
CG7754
CG10824
CG18313
CG32754
CG15770
CG14031
CG14032
CG17375
CG17377
CG9363
CG17378
CG6023
CG9368
CG5084
CG5089
CG16720
CG1889
CG31025
CG14045
CG7770
CG10841
CG4432
CG4437
CG4439
CG18330
CG32776
CG30090
CG14053
CG9381
CG7781
CG30097
CG9389
CG10859
CG2849
CG16740
CG16743
CG9392
CG8738
CG9394
CG12467
CG7794
CG16752
CG15014
CG18358
CG16756
CG7002
CG31057
CG8743
CG5404
CG3806
CG6067
CG4464
CG4465
CG15021
CG16761
CG15025
CG13421
CG18369
CG15029
CG11821
CG31069
CG12480
CG6071
CG10888
CG4477
CG4478
CG1139
CG30411
CG17717
CG15031
CG15032
CG16772
CG7021
CG8760
CG30419
CG13436
CG8768
CG3823
CG6083
CG5429
CG4483
CG4485
CG10899
CG2887
CG13442
CG11842
CG10104
CG6095
CG32039
CG15056
CG9728
CG31096
CG13455
CG3843
CG3849
CG1165
CG32041
CG17744
CG14402
CG12800
CG9733
CG9737
CG12806
CG7051
CG15066
CG15069
CG7059
CG3853
CG5458
CG32057
CG6401
CG8006
CG6403
CG13471
CG8008
CG6405
CG6406
CG10137
CG2127
CG1180
CG3868
CG33008
CG17762
CG32063
CG40228
CG32064
CG30465
CG4810
CG6416
CG9759
CG7074
CG4818
CG5478
CG31411
CG17778
CG12832
CG6421
CG6426
CG10152
CG7084
CG12839
CG11892
CG6429
CG10154
CG10157
CG32086
CG30485
CG14448
CG11106
CG4830
CG7092
CG6438
CG4836
CG10165
CG5494
CG4838
CG32091
CG14452
CG17795
CG30491
CG30492
CG6441
CG32099
CG12857
CG1500
CG1503
CG4846
CG18745
CG18746
CG31445
CG8051
CG11124
CG4853
CG6457
CG10186
CG1516
CG2174
CG17012
CR30370
CG12870
CG8063
CG11131
CG7409
CG12877
CG3123
CG3124
CG3126
CG33062
CG32406
CG9010
CG31468
CG13826
CG6470
CG11142
CG11149
CG17030
CG18773
CG9021
CG33075
CG18778
CG15435
CG7420
CG6485
CG1545
CG9030
CG33084
CG32429
CG15445
CG13843
CG11160
CG8094
CG11165
CG11169
CG6497
CG3159
CG33091
CG32436
CG33098
CG12115
CG7445
CG5846
CG4109
CG3165
CG17060
CG12120
CG1571
CG32451
CG14815
CG32459
CG13870
CG6806
CG5862
CG7465
CG10536
CG5867
CG31802
CG14823
CG17086
CG12142
CG13888
CG3191
CG32475
CG14834
CG7486
CG5883
CG4147
CG14841
CG11501
CG11502
CG13108
CG9093
CG9095
CG4151
CG9097
CG7497
CG5895
CG7499
CG2555
TE19622
CG13110
CG11512
CG3500
CG5106
CG1902
CR32366
CG30104
CG18066
CG15807
CG31847
CG13123
CG5111
CG12181
CG12186
CG3515
CG1912
CG12187
CG10589
CG4178
CG2577
CG7804
CG8462
CG10592
CG18085
CG31869
CG4198
CG31870
CG30131
CG9424
CG14891
CG9428
CG13154
CG8484
CG7829
CG8489
CG17440
CG14101
CG9433
CG15848
CG30148
CG13164
CG8492
CG5151
CG8494
CG5154
CG5156
CG1950
CG3557
CG1956
CG1958
CG10910
CG10911
CG30158
CG10912
CG31898
CG5162
CG7848
CG3565
CG3568
CG32843
CG32849
CG15865
CG7850
CG10927
CG3570
CG1979
CG17470
CG17472
CG17475
CG30171
CG15873
CG6123
CG10930
CG15878
CG7864
CG10934
CG7866
CG4525
CG4527
CG16826
CG8813
CG14141
CG31128
CG15883
CG15884
CG5190
CG5192
CG1998
CG1999
CG31134
CG14151
CG14153
CG9483
CG30197
CG7884
CG4542
CG12558
CG4546
CG1208
CG18444
CG13502
CG31146
CG15109
CG14162
CG7890
CG8838
CG11908
CG6153
CG6154
CG4550
CG1213
CG4556
CG2955
CG7102
CG11911
CG11912
CG11915
CG10970
CG5507
CG6164
CG4563
CG32102
CG17806
CG30503
CG18467
CG8852
CG31169
CG11924
CG7118
CG14186
CG12584
CG11929
CG6175
CG10989
CG4577
CG2979
CG18472
CG32119
CG31177
CG12591
CG13539
CG8867
CG8869
CG10993
CG6187
CG2981
CG10999
CG17820
CG17826
CG31182
CG16884
CG7131
CG13544
CG10202
CG8871
CG8874
CG10205
CG5538
CG6196
CG2993
CG1257
CG9821
CG9822
CG15150
CG32138
CG31191
CG9825
CG13552
CG7142
CG31199
CG8885
CG3942
CG3945
CG14500
CG14502
CG12900
CG14505
CG12902
CG7157
CG5554
CG13569
CG1271
CG9841
CG8105
CG6503
CG11970
CG13575
CG4905
CG5561
CG4907
CG5565
CG2229
CG31501
CG32160
CG9850
CG12920
CG14526
CG13581
CG9858
CG10245
CG11986
CG10247
CG3973
CG3975
CG9861
CG9863
CG14537
CG13591
CG7180
CG10252
CG4928
CG33126
CG32183
CG31529
CG8136
CG9875
CG3996
CG31530
CG11211
CG9886
CG11218
CG2267
CG33143
CG31546
CG9890
CG11221
CG9893
CG14567
CG14568
CG11227
CG4955
CG3219
CG15515
CG33157
CG9106
CG14570
CG14572
CG7509
CG32508
CG32509
CG9117
CG8170
CG7514
CG8175
CG3239
CG1635
CG4979
CG32513
CG33171
CG32516
CG17134
CG33175
CG17137
CG14590
CG12990
CG7529
CG8187
CG3245
CG4983
CG12204
CG15549
CG5933
CG11261
CG8198
CG3253
CG1650
CG4993
CG1652
CG1656
CG4998
CG32532
CG33191
CG9144
CG15556
CG4203
CG10617
CG5945
CG1668
CG18108
CG9154
CG7551
CG13968
CG10625
CG2611
CG7557
CG1670
CG1673
CG32553
CG32555
CG15572
CG9162
CG8508
CG7560
CG8509
CG9166
CG6908
CG5962
CG5968
CG11298
CG31904
CG1688
CG32566
CG15582
CG6913
CG8517
CG13989
CG3290
CG1690
CG1691
CG14930
CG17191
CG32576
CG12250
CG15594
CG5987
CG31920
CG8533
CG2650
CG7596
CG32597
CG14955
CG32598
CG6945
CG14962
CG13224
CG5213
CG3610
CG13229
CG5217
CG10680
CG4270
CG3616
CG2670
CG18179
CG7906
CG11638
CG10693
CG6969
CG3629
CG2684
CG4288
CG17523
CG7910
CG7913
CG13243
CG14982
CG7918
CG7919
CG8579
CG6975
CG4290
CG4291
CG32912
CG32919
CG14990
CG7924
CG11650
CG8584
CG7929
CG5246
CG6986
CG6989
CG32921
CG14205
CG12605
CG31988
CG12607
CG5250
CG11663
CG11668
CG9542
CG6203
CG14219
CG11671
CG4604
CG4607
CG31200
CG9550
CG31209
CG30265
CG4610
CG7953
CG5274
CG5276
CG32950
CG16912
CG32951
CG17574
CG17575
CG14234
CG6220
CG30275
CG30278
CG7968
CG11694
CG11698
CG3687
CG31223
CG8910
CG14240
CG30281
CG30282
CG6231
CG30284
CG7975
CG31231
CG40053
CG9582
CG12656
CG4641
CG7985
CG9589
CG1304
CG15201
CG13602
CG8930
CG15208
CG14262
CG31248
CG14266
CG7992
CG4650
CG6255
CG9597
CG4655
CG18550
CG18555
CG13611
CG16954
CG7202
CG8942
CG7207
CG5604
CG14277
CG6265
CG5609
CG12677
CG6269
CG18568
CG13623
CG31265
CG31266
CG8952
CG7214
CG5612
CG6271
CG6272
CG1330
CG6277
CG15231
CG15233
CG32219
CG5623
CG12692
CG7229
CG12693
CG6282
CG12698
CG1340
CG32220
CG32223
CG16988
CG10303
CG5632
CG10307
CG4691
CG5638
CG6295
CG6296
CG4695
CG17930
CG17934
CG32236
CG16991
CG13650
CG16996
CG9928
CG9929
CG7248
CG5646
CG9935
CG14609
CG7251
CG1373
CG40410
CG15279
CG5662
CG1380
CG33202
CG33203
CG33205
CG1386
CG1387
CG14620
CG6614
CG15287
CG6618
CG10343
CG2336
CG1394
CG1397
CG8221
CG15296
CG5680
CG6629
CG5685
CG10359
CG14642
CG32284
CG9970
CG7295
CG10365
CG17991
CG31635
CG14651
CG17994
CG9981
CG32297
CG8248
CG6649
CG31646
CG31647
CG14662
CG14666
CG6653
CG11327
CG17210
CG9200
CG7601
CG9206
CG7604
CG11333
CG6664
CG3323
CG2380
CG10396
CG31660
CG15625
CG7615
CG14683
CG14689
CG6674
CG6675
CG2397
CG32616
CG15632
CG31672
CG14691
CG14693
CG11352
CG6683
CG6687
CG3345
CG17244
CG32627
CG31682
CG7634
CG7635
CG8292
CG8297
CG1750
CG3354
CG3355
CG32631
CG32635
CG32636
CG12310
CG17258
CG31693
CG12313
CG4301
CG7644
CG7646
CG15669
CG11381
CG2711
CG4316
CG11384
CG32653
CG9264
CG15676
CG12334
CG10730
CG7669
CG4329
CG18223
CG32666
CG17285
CG12348
CG3397
CG32672
CG17290
CG8622
CG17294
CG10750
